# Supplementary material for: Extension of the crRNA enhances Cpf1 gene editing in vitro and in vivo
Source: Nat Commun. 2018 Aug 17;9:3313. doi: 10.1038/s41467-018-05641-3 (PMC6098076; doi:10.1038/s41467-018-05641-3)
Supplement: Supplementary file 4 — Supplementary Data 1 [file 41467_2018_5641_MOESM4_ESM.xlsx]

## Sheet: Sheet1
Supplementary Data
Name	Sequence
sgRNA for Cas9	rGrCrCrGrUrCrCrArGrCrUrCrGrArCrCrArGrGrArGrUrUrUrUrArGrArGrCrUrArGrArArArUrArGrCrArArGrUrUrArArArArUrArArGrGrCrUrArGrUrCrCrGrUrUrArUrCrArArCrUrUrGrArArArArArGrUrGrGrCrArCrCrGrArGrUrCrGrGrUrGrCrUrUrUrU
crRNA+4	rUrGrGrArUrArArUrUrUrCrUrArCrUrCrUrUrGrUrArGrArUrCrGrUrCrGrCrCrGrUrCrCrArGrCrUrCrGrArCrCrA
crRNA+9	rGrGrGrArArUrGrGrArUrArArUrUrUrCrUrArCrUrCrUrUrGrUrArGrArUrCrGrUrCrGrCrCrGrUrCrCrArGrCrUrCrGrArCrCrA
crRNA+9 scrambled	rGrGrUrGrArGrCrArArUrArArUrUrUrCrUrArCrUrCrUrUrGrUrArGrArUrCrGrUrCrGrCrCrGrUrCrCrArGrCrUrCrGrArCrCrA
crRNA+9dU	rGrGrUrGrArGrCrAUrUrArArUrUrUrCrUrArCrUrCrUrUrGrUrArGrArUrCrGrUrCrGrCrCrGrUrCrCrArGrCrUrCrGrArCrCrA
crRNA+9S	rA*rU*rG*rG*rU*rG*rA*rG*C*rUrArArUrUrUrCrUrArCrUrCrUrUrGrUrArGrArUrCrGrUrCrGrCrCrGrUrCrCrArGrCrUrCrGrArCrCrA
crRNA+15	rGrU rCrArA rArGrG rGrArA rUrGrG rArUrA rArUrU rUrCrU rArCrU rCrUrU rGrUrA rGrArU rCrGrU rCrGrC rCrGrU rCrCrA rGrCrU rCrGrA rCrCrA
crRNA+25	rArUrG rUrGrU rUrUrU rUrGrU rCrArA rArArG rArCrC rUrUrU rUrUrA rArUrU rUrCrU rArCrU rCrUrU rGrUrA rGrArU rCrGrU rCrGrC rCrGrU rCrCrA rGrCrU rCrGrA rCrCrA
crRNA+59	rGrGrCrCrArGrCrUrUrGrCrCrGrGrUrUrUrUrUrUrArGrUrCrGrUrGrCrUrGrCrUrUrCrArUrGrUrGrUrUrUrUrUrGrUrCrArArArArGrArCrCrUrUrUrUrUrArArUrUrUrCrUrArCrUrCrUrUrGrUrArGrArUrCrGrUrCrGrCrCrGrUrCrCrArGrCrUrCrGrArCrCrA
crRNA+59_D2	rUrCrArArArArGrArCrCrUrUrUrUrGrUrCrArArArArGrArCrCrUrUrUrUrGrUrCrArArArArGrArCrCrUrUrUrUrGrUrCrArArArArGrArCrCrUrUrUrUrUrArArUrUrUrCrUrArCrUrCrUrUrGrUrArGrArUrCrGrUrCrGrCrCrGrUrCrCrArGrCrUrCrGrArCrCrA
crRNA+59_D3	rGrGrCrGrGrCrUrUrGrCrCrGrGrUrUrUrUrUrUrArGrUrCrGrUrGrCrUrGrCrUrUrCrArUrGrUrGrUrUrUrUrUrGrUrCrUrArArGrArArCrUrUrUrArArArUrArArUrUrUrCrUrArCrUrCrUrUrGrUrArGrArUrCrGrUrCrGrCrCrGrUrCrCrArGrCrUrCrGrArCrCrA
Ai9 crRNA	rUrArArUrUrUrCrUrArCrUrCrUrUrGrUrArGrArUrUrCrCrArArArCrUrCrArUrCrArArUrGrUrArUrCrU
Ai9 crRNA+2	rUrUrUrArArUrUrUrCrUrArCrUrCrUrUrGrUrArGrArUrUrCrCrArArArCrUrCrArUrCrArArUrGrUrArUrCrU
Ai9 crRNA+9	rArGrArCrCrUrUrUrUrUrArArUrUrUrCrUrArCrUrCrUrUrGrUrArGrArUrUrCrCrArArArCrUrCrArUrCrArArUrGrUrArUrCrU
Ai9 crRNA+59	rGrArGrCrArGrCrUrUrGrCrCrGrGrUrUrUrUrUrUrArGrUrCrGrUrGrCrUrGrCrUrUrCrArUrGrUrGrUrUrUrUrUrGrUrCrArArArArGrArCrCrUrUrUrUrUrArArUrUrUrCrUrArCrUrCrUrUrGrUrArGrArUrUrCrCrArArArCrUrCrArUrCrArArUrGrUrArUrCrU
Serpina1 crRNA	rUrArArUrUrUrCrUrArCrUrCrUrUrGrUrArGrArUrUrCrGrUrCrGrArUrGrGrUrCrArGrCrArCrArGrCrC
Serpina1 crRNA+9	rCrUrCrCrCrCrUrCrCrUrArArUrUrUrCrUrArCrUrCrUrUrGrUrArGrArUrUrCrGrUrCrGrArUrGrGrUrCrArGrCrArCrArGrCrC
ssODN with ClaI restriction enzyme site	CTCGCCGGACACGCTGAACTTGTGGCCGCTTACGTCGCCGTCCAGCTCGACCATCGATGGGCACCACCCCGGTGAACAGCTCCTCGCCCTTGCTCACCAT
ssDNA without any homology	GGGATAGACATGGGTATGGCCTCTAAAAACATGGCGCCAGCAGCTTCAGTCCCTTTCTCATCGATGGTCAGCACAGCCTTATGCACGGCCTGGAGGGGAG
ssDNA for ai9 myoblast experiment	CTTGACCTCGGGGGGGATAGACATGGGTATGGCCTCTAAAAACATGGCgCCAGCAGCTTCAGTCCCTTTCTCATCGATGGTCAGCACAGCCTTATGCACG
ssRNA for ai9 myoblast experiment	rArGrArArArGrGrGrArCrUrGrArArGrCrUrGrCrUrGrUrU rUrUrA rGrArG rCrUrA rGrArA rArUrA rGrCrA rArGrU rUrArA rArArU rArArG rGrCrU rArGrU rCrCrG rUrUrA rUrCrA rArCrU rUrGrA rArArA rArGrU rGrGrC rArCrC rGrArG rUrCrG rGrUrG rCrUrUrUrU
9nt ssRNA for GFP-HEK experiment	rGrGrGrArArUrGrGrA
100nt ssRNA for GFP-HEK experiment	rArArGrUrArArArArCrCrUrCrUrArCrArArArUrGrGrUrUrUrUrArGrArGrCrUrArGrArArArUrArGrCrArArGrUrUrArArArArUrArArGrGrCrUrArGrUrCrCrGrUrUrArUrCrArArCrUrUrGrArArArArArGrUrGrGrCrArCrCrGrArGrUrCrGrGrUrGrCrUrUrUrU
*: phosphorothioate
U: 2’ Deoxy
Underline: pre-crRNA sequences
